# Supplementary material for: Antimicrobial Activity of Gelatin Nanofibers Enriched by Essential Oils against Cutibacterium acnes and Staphylococcus epidermidis
Source: Nanomaterials (Basel). 2023 Feb 24;13(5):844. doi: 10.3390/nano13050844 (PMC10005654; doi:10.3390/nano13050844)
Supplement: Supplementary file 1 [file nanomaterials-13-00844-s001.zip]

Archive with 1 entries (1 files):
- nanomaterials-2223114-supplementary.pdf
